# Supplementary material for: ﻿ Mazusjiangshiense (Mazaceae), a new species from China: evidence from morphological and molecular analyses
Source: PhytoKeys. 2024 Apr 9;241:81–90. doi: 10.3897/phytokeys.241.117787 (PMC11024514; doi:10.3897/phytokeys.241.117787)
Supplement: XML Treatment for Mazus jiangshiense [file phytokeys.241.117787-treatment1.xml]

<!DOCTYPE tp:taxon-treatment
  PUBLIC "-//TaxonX//DTD Taxonomic Treatment Publishing DTD v0 20100105//EN" "tax-treatment-NSO.dtd">
<tp:taxon-treatment xmlns:tp="http://www.plazi.org/taxpub"><tp:treatment-meta><kwd-group><label>Taxon classification</label><kwd>
                <named-content content-type="kingdom">Plantae</named-content>
              </kwd><kwd>
                <named-content content-type="order">Lamiales</named-content>
              </kwd><kwd>
                <named-content content-type="family">Mazaceae</named-content>
              </kwd></kwd-group><mixed-citation publication-type="journal"><person-group><name><surname>Chen</surname><given-names>Yong-Bin</given-names></name><name><surname>Chen</surname><given-names>Xin-Yan</given-names></name><name><surname>Ma</surname><given-names>Liang</given-names></name><name><surname>Zhao</surname><given-names>Zhuang</given-names></name><name><surname>Chen</surname><given-names>Shi-Pin</given-names></name></person-group><article-title>﻿ <italic><tp:taxon-name><tp:taxon-name-part taxon-name-part-type="genus" reg="Mazus">Mazus</tp:taxon-name-part><tp:taxon-name-part taxon-name-part-type="species" reg="jiangshiense">jiangshiense</tp:taxon-name-part></tp:taxon-name></italic> (<tp:taxon-name><tp:taxon-name-part taxon-name-part-type="family">Mazaceae</tp:taxon-name-part></tp:taxon-name>), a new species from China: evidence from morphological and molecular analyses</article-title><source>PhytoKeys</source><day>09</day><month>04</month><year>2024</year><volume>241</volume><fpage>81</fpage><lpage>90</lpage><pub-id pub-id-type="doi">10.3897/phytokeys.241.117787</pub-id></mixed-citation></tp:treatment-meta><tp:nomenclature><label>﻿</label><tp:taxon-name>
              <object-id xmlns:xlink="http://www.w3.org/1999/xlink" content-type="arpha" xlink:type="simple">255BAF14-0127-5EB9-B836-A01253C895FE</object-id>
              <tp:taxon-name-part taxon-name-part-type="genus" reg="Mazus">Mazus</tp:taxon-name-part>
              <tp:taxon-name-part taxon-name-part-type="species" reg="jiangshiense">jiangshiense</tp:taxon-name-part>
              <object-id xmlns:xlink="http://www.w3.org/1999/xlink" content-type="ipni" xlink:type="simple">urn:lsid:ipni.org:names:77339920-1</object-id>
            </tp:taxon-name><tp:taxon-authority>Y.B. Chen, Xin Y. Chen &amp; Liang Ma</tp:taxon-authority><tp:taxon-status xmlns:xlink="http://www.w3.org/1999/xlink" xlink:type="simple">sp. nov.</tp:taxon-status></tp:nomenclature><tp:treatment-sec sec-type="material" id="SECID0ERHAG"><title>Type.</title><p>China. Fujian Province, Shaowu County, <named-content xmlns:xlink="http://www.w3.org/1999/xlink" content-type="dwc:verbatimCoordinates" xlink:type="simple"><named-content content-type="geo-json" specific-use="{&#34;type&#34;:&#34;Point&#34;,&#34;coordinates&#34;:[117.261111,27.062778]}" id="NCID0E1HAG" xlink:type="simple">27°03'46"N, 117°15'40"E</named-content></named-content>, elev. ca. 395 m, July 2022, <italic>Y.B. Chen et al. 20220801015</italic> (holotype: <named-content xmlns:xlink="http://www.w3.org/1999/xlink" content-type="dwc:institutional_code" xlink:title="Herbarium of the College of Forestry, Fujian Agriculture and Forestry University" xlink:href="http://grbio.org/institution/fujian-forestry-college" xlink:type="simple">FJFC</named-content>, POC592371!; isotype: CSH, POC592372!) (Figs <xref ref-type="fig" rid="F2">2</xref>, <xref ref-type="fig" rid="F3">3</xref>)</p></tp:treatment-sec><tp:treatment-sec sec-type="diagnosis" id="SECID0ENIAG"><title>Diagnosis.</title><p>Results of morphological observation suggest that the newly-identified <italic><tp:taxon-name><tp:taxon-name-part taxon-name-part-type="genus" reg="Mazus">Mazus</tp:taxon-name-part></tp:taxon-name></italic> is similar to <italic><tp:taxon-name><tp:taxon-name-part taxon-name-part-type="genus" reg="Mazus">M.</tp:taxon-name-part><tp:taxon-name-part taxon-name-part-type="species" reg="gracilis">gracilis</tp:taxon-name-part></tp:taxon-name></italic> Hemsl. ex Forbes &amp; Hemsl. (<xref ref-type="bibr" rid="B7">Forbes and Hemsley 1890</xref>) and <italic><tp:taxon-name><tp:taxon-name-part taxon-name-part-type="genus" reg="Mazus">M.</tp:taxon-name-part><tp:taxon-name-part taxon-name-part-type="species" reg="procumbens">procumbens</tp:taxon-name-part></tp:taxon-name></italic> Hemsl. ex Forbes &amp; Hemsley (<xref ref-type="bibr" rid="B7">Forbes and Hemsley 1890</xref>), but it differs in the stem texture and whether the ovary is villous or not. It is also close to <italic><tp:taxon-name><tp:taxon-name-part taxon-name-part-type="genus" reg="Mazus">M.</tp:taxon-name-part><tp:taxon-name-part taxon-name-part-type="species" reg="spicatus">spicatus</tp:taxon-name-part></tp:taxon-name></italic> Vaniot (<xref ref-type="bibr" rid="B20">Vaniot 1905</xref>), but it can be easily distinguished by the growth habit of the stem and texture. Table <xref ref-type="table" rid="T2">2</xref> displays a detailed comparison of morphological characteristics.</p><table-wrap id="T2" position="float" orientation="portrait"><label>Table 2.</label><caption><p>Comparisons amongst <italic><tp:taxon-name><tp:taxon-name-part taxon-name-part-type="genus" reg="Mazus">M.</tp:taxon-name-part><tp:taxon-name-part taxon-name-part-type="species" reg="jiangshiense">jiangshiense</tp:taxon-name-part></tp:taxon-name></italic> and morphologically similar species. A dash (–) indicates missing data.</p></caption><table id="TID0ETKBG" rules="all"><tbody><tr><th rowspan="1" colspan="1">Characteristic</th><th rowspan="1" colspan="1">
                      <italic>
                        <tp:taxon-name><tp:taxon-name-part taxon-name-part-type="genus" reg="Mazus">M.</tp:taxon-name-part><tp:taxon-name-part taxon-name-part-type="species" reg="jiangshiense">jiangshiense</tp:taxon-name-part></tp:taxon-name>
                      </italic>
                    </th><th rowspan="1" colspan="1">
                      <italic>
                        <tp:taxon-name><tp:taxon-name-part taxon-name-part-type="genus" reg="Mazus">M.</tp:taxon-name-part><tp:taxon-name-part taxon-name-part-type="species" reg="gracilis">gracilis</tp:taxon-name-part></tp:taxon-name>
                      </italic>
                    </th><th rowspan="1" colspan="1">
                      <italic>
                        <tp:taxon-name><tp:taxon-name-part taxon-name-part-type="genus" reg="Mazus">M.</tp:taxon-name-part><tp:taxon-name-part taxon-name-part-type="species" reg="procumbens">procumbens</tp:taxon-name-part></tp:taxon-name>
                      </italic>
                    </th><th rowspan="1" colspan="1">
                      <italic>
                        <tp:taxon-name><tp:taxon-name-part taxon-name-part-type="genus" reg="Mazus">M.</tp:taxon-name-part><tp:taxon-name-part taxon-name-part-type="species" reg="spicatus">spicatus</tp:taxon-name-part></tp:taxon-name>
                      </italic>
                    </th><th rowspan="1" colspan="1">
                      <italic>
                        <tp:taxon-name><tp:taxon-name-part taxon-name-part-type="genus" reg="Mazus">M.</tp:taxon-name-part><tp:taxon-name-part taxon-name-part-type="species" reg="caducifer">caducifer</tp:taxon-name-part></tp:taxon-name>
                      </italic>
                    </th><th rowspan="1" colspan="1">
                      <italic>
                        <tp:taxon-name><tp:taxon-name-part taxon-name-part-type="genus" reg="Mazus">M.</tp:taxon-name-part><tp:taxon-name-part taxon-name-part-type="species" reg="radicans">radicans</tp:taxon-name-part></tp:taxon-name>
                      </italic>
                    </th></tr><tr><td rowspan="1" colspan="1">Plant</td><td rowspan="1" colspan="1">densely villous</td><td rowspan="1" colspan="1">glabrous or soon glabrescent.</td><td rowspan="1" colspan="1">white villous.</td><td rowspan="1" colspan="1">white to pale rusty villous.</td><td rowspan="1" colspan="1">white villous.</td><td rowspan="1" colspan="1">hirsute</td></tr><tr><td rowspan="1" colspan="1">Stem</td><td rowspan="1" colspan="1">creeping, soft, only inflorescence partially ascending.</td><td rowspan="1" colspan="1">creeping, hard, only inflorescence partially ascending.</td><td rowspan="1" colspan="1">creeping, hard, only inflorescence partially ascending.</td><td rowspan="1" colspan="1">erect or base sometimes tilted, hard, never creeping.</td><td rowspan="1" colspan="1">erect or ascending, hard.</td><td rowspan="1" colspan="1">creeping</td></tr><tr><td rowspan="1" colspan="1">Leaf</td><td rowspan="1" colspan="1">opposite or alternate, membranous, margin coarsely crenate, long petiolate, 2.5–5.5 cm.</td><td rowspan="1" colspan="1">opposite, herbaceous, margin crenate to subentire, short petiolate, 1–2.5 cm.</td><td rowspan="1" colspan="1">alternate or opposite, herbaceous, margin coarsely crenate, long petiolate, 1.5–6 cm.</td><td rowspan="1" colspan="1">opposite or upper ones alternate, membranous, margin incised-serrate, 1–4 cm.</td><td rowspan="1" colspan="1">opposite, papery, blade ovate-spatulate-petiolate, base tapering, margin coarsely irregularly serrate, 3.5–10 cm.</td><td rowspan="1" colspan="1">leaves few, entire, 2.5–3.5 cm.</td></tr><tr><td rowspan="1" colspan="1">Inflorescence</td><td rowspan="1" colspan="1">Racemes axillary or terminal, to 17.0 cm or more.</td><td rowspan="1" colspan="1">Racemes usually lateral, rarely terminal, ascending, to 15 cm.</td><td rowspan="1" colspan="1">Racemes terminal, to 13 cm or more.</td><td rowspan="1" colspan="1">Racemes terminal, to 20 cm.</td><td rowspan="1" colspan="1">Racemes terminal, to 35 cm.</td><td rowspan="1" colspan="1">flowers solitary.</td></tr><tr><td rowspan="1" colspan="1">Corolla</td><td rowspan="1" colspan="1">0.9–1.1 cm.</td><td rowspan="1" colspan="1">1.2–1.5 cm.</td><td rowspan="1" colspan="1">less than 1 cm.</td><td rowspan="1" colspan="1">0.8–1.2 cm.</td><td rowspan="1" colspan="1">1.3–1.8 cm.</td><td rowspan="1" colspan="1">–</td></tr><tr><td rowspan="1" colspan="1">Calyx</td><td rowspan="1" colspan="1">funnelform, 3.0–4.0 mm, lobes longer than tube.</td><td rowspan="1" colspan="1">campanulate, 4.0–7.0 mm, lobes as long as tube.</td><td rowspan="1" colspan="1">campanulate, ca. 5.0 mm, lobes as long as, or slightly longer than, tube.</td><td rowspan="1" colspan="1">campanulate, 5.0–8.0 mm in fruit, lobes as long as tube.</td><td rowspan="1" colspan="1">funnelform, ca. 1.3 cm in fruit, lobes almost as long as tube.</td><td rowspan="1" colspan="1">–</td></tr><tr><td rowspan="1" colspan="1">Ovary</td><td rowspan="1" colspan="1">long hirsute.</td><td rowspan="1" colspan="1">glabrous.</td><td rowspan="1" colspan="1">glabrous.</td><td rowspan="1" colspan="1">long, hirsute.</td><td rowspan="1" colspan="1">hirsute.</td><td rowspan="1" colspan="1">–</td></tr></tbody></table></table-wrap></tp:treatment-sec><tp:treatment-sec sec-type="description" id="SECID0E2SAG"><title>Description.</title><p>Perennials, densely villous. Stems creeping to 50 cm, soft, slender, branched, base woody, inter-node nearly 5 cm, often longer than or equal to leaves, nodal rooting. Basal leaves are several to numerous, often deciduous. Cauline leaves opposite or alternate, leaf blade subrounded or oblong, membranous, 2.5–5.5 cm long including petiole, 2.1–4.1 cm width, larger at base of the stem, adaxially green, abaxially greyish-green to silver grey, apex acute to obtuse, base truncate and tapering, margin coarsely crenate, both sides villous; lateral veins 3–4 pairs, fluted adaxially, elevated abaxially and conspicuous on both surfaces; petiole 0.5–2.5 cm, slender, villous. Racemes axillary or terminal, obliquely ascending, to 17.0 cm or more, villous, sparse, multiflowered to 20; pedicels slender, 0.6 cm in fruit, densely villous; Calyx funnelform, 3.0–4.0 mm, slightly enlarged in fruit, villous on both surfaces, lobes 5, lanceolate, acute and longer than the tube. Corolla light purple or white, 0.9–1.1 cm long, dotted yellow on the palate and with sparse glandular-hair, tube cylindrical with glandular-hair, 0.4–0.5 cm long; limb 2-lipped, upper lip bilobed, lobes lanceolate, apex acute, slightly upturned; lower lip trilobed, middle lobe oblong, smaller and narrower than lateral lobes, lateral lobes broadly ovate, spreading away from middle lobes; plaits with sparse glandular hairs; palate comprising 2 longitudinal elevations, mostly hidden in the corolla tube, covered by sparse glandular hairs, clavate hairs, white to transparent, 0.6 mm long. Stamens 4, filaments protruding from the tube, appressed to the corolla tube, glabrous, included, anterior pair longer, curved, anthers positioned adjacent to the corolla tube on upper lip; Ovary villous, styles ca. 0.5 cm long, stigma lamellate, included. Capsule oblong, ca. 2.5 mm long, ca. 1.5 mm diam., apex rounded and villous. Seeds brown-yellow, numerous.</p></tp:treatment-sec><tp:treatment-sec sec-type="Chinese vernacular name" id="SECID0EATAG"><title>Chinese vernacular name.</title><p>jiāng-shí-tōng-qúan-căo (将石通泉草).</p></tp:treatment-sec><tp:treatment-sec sec-type="phenology" id="SECID0EFTAG"><title>Phenology.</title><p>The flowering period is from June to July and the fruiting period is from August to September.</p></tp:treatment-sec><tp:treatment-sec sec-type="etymology" id="SECID0EKTAG"><title>Etymology.</title><p>The new species was named after the locality of Jiangshi Provincial Nature Reserve, where it was discovered.</p></tp:treatment-sec><tp:treatment-sec sec-type="distribution" id="SECID0EPTAG"><title>Distribution and habitat.</title><p>The species is distributed in Xiao Jiafang Town of Shaowu County, northwest Fujian Province, China and grows under a stone cave in a cliff at an elevation of approximately 395 m (Fig. <xref ref-type="fig" rid="F2">2A</xref>).</p></tp:treatment-sec><tp:treatment-sec sec-type="Phylogenetic analysis" id="SECID0EZTAG"><title>Phylogenetic analysis.</title><p>The nucleotide sequence lengths for the new species <abbrev xmlns:xlink="http://www.w3.org/1999/xlink" xlink:title="nuclear ribosomal ITS" id="ABBRID0E6TAG" xlink:type="simple">nrITS</abbrev>, plastid <italic>rps16</italic>, <italic>rbcL</italic> and <italic>trnL-trnF</italic> are 550 bp, 806 bp, 1261 bp and 930 bp, respectively. Table <xref ref-type="table" rid="T3">3</xref> provides a summary of the characteristics of each dataset utilised in this study. The phylogenetic analyses are presented in the form of Maximum Likelihood (<abbrev xmlns:xlink="http://www.w3.org/1999/xlink" xlink:title="Maximum Likelihood" id="ABBRID0ENUAG" xlink:type="simple">ML</abbrev>) trees and the support values, including bootstrap percentages (BS<sub><abbrev xmlns:xlink="http://www.w3.org/1999/xlink" xlink:title="Maximum Likelihood" id="ABBRID0ESUAG" xlink:type="simple">ML</abbrev></sub>/BS<sub><abbrev xmlns:xlink="http://www.w3.org/1999/xlink" xlink:title="Maximum Parsimony" id="ABBRID0EXUAG" xlink:type="simple">MP</abbrev></sub>) and posterior probabilities (<abbrev xmlns:xlink="http://www.w3.org/1999/xlink" xlink:title="posterior probabilities" id="ABBRID0E2UAG" xlink:type="simple">PP</abbrev>), are indicated near the respective nodes. Upon analysis of the combined dataset, the phylogenetic trees consistently demonstrated that the new species is closely related to <italic><tp:taxon-name><tp:taxon-name-part taxon-name-part-type="genus" reg="Mazus">M.</tp:taxon-name-part><tp:taxon-name-part taxon-name-part-type="species" reg="spicatus">spicatus</tp:taxon-name-part></tp:taxon-name></italic>, garnering robust support (BP<sub><abbrev xmlns:xlink="http://www.w3.org/1999/xlink" xlink:title="Maximum Likelihood" id="ABBRID0ELVAG" xlink:type="simple">ML</abbrev></sub> = 78, <abbrev xmlns:xlink="http://www.w3.org/1999/xlink" xlink:title="posterior probabilities" id="ABBRID0EPVAG" xlink:type="simple">PP</abbrev> = 0.99, BP<sub><abbrev xmlns:xlink="http://www.w3.org/1999/xlink" xlink:title="Maximum Parsimony" id="ABBRID0EUVAG" xlink:type="simple">MP</abbrev></sub> = 68). The tree derived from the <abbrev xmlns:xlink="http://www.w3.org/1999/xlink" xlink:title="nuclear ribosomal ITS" id="ABBRID0EYVAG" xlink:type="simple">nrITS</abbrev> dataset (Fig. <xref ref-type="fig" rid="F1">1A</xref>) corroborates this relationship, with strong support for the new species being the sister to <italic><tp:taxon-name><tp:taxon-name-part taxon-name-part-type="genus" reg="Mazus">M.</tp:taxon-name-part><tp:taxon-name-part taxon-name-part-type="species" reg="spicatus">spicatus</tp:taxon-name-part></tp:taxon-name></italic> (BP<sub><abbrev xmlns:xlink="http://www.w3.org/1999/xlink" xlink:title="Maximum Likelihood" id="ABBRID0EMWAG" xlink:type="simple">ML</abbrev></sub> = 82, <abbrev xmlns:xlink="http://www.w3.org/1999/xlink" xlink:title="posterior probabilities" id="ABBRID0EQWAG" xlink:type="simple">PP</abbrev> = 0.99, BP<sub><abbrev xmlns:xlink="http://www.w3.org/1999/xlink" xlink:title="Maximum Parsimony" id="ABBRID0EVWAG" xlink:type="simple">MP</abbrev></sub> = 75). However, the plastid-based phylogenetic tree introduces an intriguing twist, indicating that the new <italic><tp:taxon-name><tp:taxon-name-part taxon-name-part-type="genus" reg="Mazus">Mazus</tp:taxon-name-part></tp:taxon-name></italic> species is proximate to <italic><tp:taxon-name><tp:taxon-name-part taxon-name-part-type="genus" reg="Mazus">M.</tp:taxon-name-part><tp:taxon-name-part taxon-name-part-type="species" reg="caducifer">caducifer</tp:taxon-name-part></tp:taxon-name></italic> Hance (<xref ref-type="bibr" rid="B8">Hance 1882</xref>), <italic><tp:taxon-name><tp:taxon-name-part taxon-name-part-type="genus" reg="Mazus">M.</tp:taxon-name-part><tp:taxon-name-part taxon-name-part-type="species" reg="spicatus">spicatus</tp:taxon-name-part></tp:taxon-name></italic> and <italic><tp:taxon-name><tp:taxon-name-part taxon-name-part-type="genus" reg="Mazus">M.</tp:taxon-name-part><tp:taxon-name-part taxon-name-part-type="species" reg="humilis">humilis</tp:taxon-name-part></tp:taxon-name></italic> Hand-Mazz (<xref ref-type="bibr" rid="B9">Hong et al. 1998</xref>). This forms a collapsed topology (Fig. <xref ref-type="fig" rid="F1">1B</xref>), suggesting a potentially intricate evolutionary relationship amongst these species.</p><table-wrap id="T3" position="float" orientation="portrait"><label>Table 3.</label><caption><p>Statistics from the three DNA datasets analysed.</p></caption><table id="TID0EXTBG" rules="all"><tbody><tr><th rowspan="1" colspan="1">DNA region</th><th rowspan="1" colspan="1">No. of taxa</th><th rowspan="1" colspan="1">Aligned length</th><th rowspan="1" colspan="1">No. variable characters (%)</th><th rowspan="1" colspan="1">No. informative characters (%)</th><th rowspan="1" colspan="1">Tree length</th><th rowspan="1" colspan="1">Consistency index</th><th rowspan="1" colspan="1">Retention index</th></tr><tr><td rowspan="1" colspan="1">ITS</td><td rowspan="1" colspan="1">20</td><td rowspan="1" colspan="1">608</td><td rowspan="1" colspan="1">178 (29.28)</td><td rowspan="1" colspan="1">125 (20.56)</td><td rowspan="1" colspan="1">303</td><td rowspan="1" colspan="1">0.75</td><td rowspan="1" colspan="1">0.83</td></tr><tr><td rowspan="1" colspan="1">Plastid</td><td rowspan="1" colspan="1">24</td><td rowspan="1" colspan="1">3069</td><td rowspan="1" colspan="1">257 (8.37)</td><td rowspan="1" colspan="1">130 (4.24)</td><td rowspan="1" colspan="1">320</td><td rowspan="1" colspan="1">0.87</td><td rowspan="1" colspan="1">0.90</td></tr><tr><td rowspan="1" colspan="1">Combined</td><td rowspan="1" colspan="1">24</td><td rowspan="1" colspan="1">3677</td><td rowspan="1" colspan="1">435 (11.83)</td><td rowspan="1" colspan="1">255 (6.94)</td><td rowspan="1" colspan="1">641</td><td rowspan="1" colspan="1">0.79</td><td rowspan="1" colspan="1">0.85</td></tr></tbody></table></table-wrap><fig id="F1" position="float" orientation="portrait"><object-id xmlns:xlink="http://www.w3.org/1999/xlink" content-type="doi" xlink:type="simple">10.3897/phytokeys.241.117787.figure1</object-id><object-id xmlns:xlink="http://www.w3.org/1999/xlink" content-type="arpha" xlink:type="simple">2B453770-48A8-5DE2-B0B7-E947B6A8F39D</object-id><label>Figure 1.</label><caption><p>The phylogenetic tree was constructed by the plastid, ITS and combined matrix using Maximum Likelihood, Maximum Parsimony and Bayesian Inference methods. The numbers near the nodes are bootstrap percentages and Bayesian posterior probabilities (BP<sub><abbrev xmlns:xlink="http://www.w3.org/1999/xlink" xlink:title="Maximum Likelihood" id="ABBRID0EG3AG" xlink:type="simple">ML</abbrev></sub>, <abbrev xmlns:xlink="http://www.w3.org/1999/xlink" xlink:title="posterior probabilities" id="ABBRID0EK3AG" xlink:type="simple">PP</abbrev>, BP<sub><abbrev xmlns:xlink="http://www.w3.org/1999/xlink" xlink:title="Maximum Parsimony" id="ABBRID0EP3AG" xlink:type="simple">MP</abbrev></sub>). Separate combined results of <abbrev xmlns:xlink="http://www.w3.org/1999/xlink" xlink:title="nuclear ribosomal ITS" id="ABBRID0ET3AG" xlink:type="simple">nrITS</abbrev> (<bold>A</bold>) and plastid (<bold>B</bold>) are shown in the top left corner. A dash (-) indicates that the node is inconsistent between the Bayesian tree and the topology of the <abbrev xmlns:xlink="http://www.w3.org/1999/xlink" xlink:title="Maximum Parsimony" id="ABBRID0E23AG" xlink:type="simple">MP</abbrev>/<abbrev xmlns:xlink="http://www.w3.org/1999/xlink" xlink:title="Maximum Likelihood" id="ABBRID0E63AG" xlink:type="simple">ML</abbrev> trees. The asterisk (*) node is 1.00 posterior probability or 100 bootstrap percentage.</p></caption><graphic xmlns:xlink="http://www.w3.org/1999/xlink" xlink:href="phytokeys-241-081_article-117787__-g001.jpg" position="float" orientation="portrait" xlink:type="simple" id="oo_1022528.jpg"><uri content-type="original_file" xlink:type="simple">https://binary.pensoft.net/fig/1022528</uri></graphic></fig><p>Conservation status. Following our comprehensive biodiversity survey of Shaowu Jiangshi Provincial Nature Reserve in July 2022, more than 500 individuals of <italic><tp:taxon-name><tp:taxon-name-part taxon-name-part-type="genus" reg="Mazus">Mazus</tp:taxon-name-part><tp:taxon-name-part taxon-name-part-type="species" reg="jiangshiense">jiangshiense</tp:taxon-name-part></tp:taxon-name></italic> have been identified in three distinct locations within the Reserve; the three populations are considerably distant from each other and collectively occupy an area of approximately 100 m<sup>2</sup>. Fruiting individuals were observed in each population. Given the management efforts of the Provincial Nature Reserve, it is currently at low risk of existential threats.</p><fig id="F2" position="float" orientation="portrait"><object-id xmlns:xlink="http://www.w3.org/1999/xlink" content-type="doi" xlink:type="simple">10.3897/phytokeys.241.117787.figure2</object-id><object-id xmlns:xlink="http://www.w3.org/1999/xlink" content-type="arpha" xlink:type="simple">4F2EE519-097F-58C5-8AFB-D1591D9B47BF</object-id><label>Figure 2.</label><caption><p>Morphology of <italic><tp:taxon-name><tp:taxon-name-part taxon-name-part-type="genus" reg="Mazus">Mazus</tp:taxon-name-part><tp:taxon-name-part taxon-name-part-type="species" reg="jiangshiense">jiangshiense</tp:taxon-name-part></tp:taxon-name></italic><bold>A, B</bold> habitat <bold>C</bold> flowering plant <bold>D</bold> roots and stolons <bold>E</bold> leaves <bold>F</bold> inflorescence <bold>G</bold> a mature inflorescence with flowers and fruits <bold>H</bold> corolla <bold>I</bold> pedicel, calyx, stamens and pistils <bold>J</bold> fruit <bold>K</bold> seed.</p></caption><graphic xmlns:xlink="http://www.w3.org/1999/xlink" xlink:href="phytokeys-241-081_article-117787__-g002.jpg" position="float" orientation="portrait" xlink:type="simple" id="oo_1022529.jpg"><uri content-type="original_file" xlink:type="simple">https://binary.pensoft.net/fig/1022529</uri></graphic></fig><fig id="F3" position="float" orientation="portrait"><object-id xmlns:xlink="http://www.w3.org/1999/xlink" content-type="doi" xlink:type="simple">10.3897/phytokeys.241.117787.figure3</object-id><object-id xmlns:xlink="http://www.w3.org/1999/xlink" content-type="arpha" xlink:type="simple">7FBDF68B-36A3-52E9-B1B2-31E45A8ADCFC</object-id><label>Figure 3.</label><caption><p><italic><tp:taxon-name><tp:taxon-name-part taxon-name-part-type="genus" reg="Mazus">Mazus</tp:taxon-name-part><tp:taxon-name-part taxon-name-part-type="species" reg="jiangshiense">jiangshiense</tp:taxon-name-part></tp:taxon-name></italic> Y.B.Chen, Xin Y. Chen &amp; Liang Ma <bold>A</bold> plant B leaves <bold>C–E</bold> corolla <bold>F</bold> stamens <bold>G</bold> pistils <bold>H</bold> calyx <bold>I</bold> seed.</p></caption><graphic xmlns:xlink="http://www.w3.org/1999/xlink" xlink:href="phytokeys-241-081_article-117787__-g003.jpg" position="float" orientation="portrait" xlink:type="simple" id="oo_1022530.jpg"><uri content-type="original_file" xlink:type="simple">https://binary.pensoft.net/fig/1022530</uri></graphic></fig></tp:treatment-sec><ref-list><ref id="B7"><mixed-citation xmlns:xlink="http://www.w3.org/1999/xlink" xlink:type="simple"><person-group><name name-style="western"><surname>Forbes</surname><given-names>FB</given-names></name><name name-style="western"><surname>Hemsley</surname><given-names>WB</given-names></name></person-group> (<year>1890</year>) <article-title>An Enumeration of all the plants known from China Proper, Formosa, Hainan, Corea, the Luchu Archipelago, and the Island of Hongkong, together with their distribution and synonymy. Part VIII. Journal of the Linnean Society.</article-title><source>Botany</source><volume>26</volume>(<issue>174</issue>): <fpage>181</fpage>–<lpage>183</lpage>. <ext-link xlink:href="10.1111/j.1095-8339.1890.tb00106.x" ext-link-type="doi" xlink:type="simple">https://doi.org/10.1111/j.1095-8339.1890.tb00106.x</ext-link></mixed-citation></ref><ref id="B20"><mixed-citation xmlns:xlink="http://www.w3.org/1999/xlink" xlink:type="simple"><person-group><name name-style="western"><surname>Vaniot</surname><given-names>E</given-names></name></person-group> (<year>1905</year>) <article-title><tp:taxon-name><tp:taxon-name-part taxon-name-part-type="kingdom">Plantae</tp:taxon-name-part></tp:taxon-name> Bodinierianae <tp:taxon-name><tp:taxon-name-part taxon-name-part-type="family">Scrophulariaceae</tp:taxon-name-part></tp:taxon-name>.</article-title><source>Bulletin del Académie Internationale de Géographie Botanique</source><volume>15</volume>: <fpage>85</fpage>–<lpage>86</lpage>.</mixed-citation></ref><ref id="B8"><mixed-citation xmlns:xlink="http://www.w3.org/1999/xlink" xlink:type="simple"><person-group><name name-style="western"><surname>Hance</surname><given-names>HF</given-names></name></person-group> (<year>1882</year>) <article-title>Spicilegia florae sinensis: Diagnoses of new, and habitats of rare or hitherto unrecorded Chinese plants.</article-title><source>Le Journal de Botanique</source><volume>20</volume>(<issue>238</issue>): <fpage>289</fpage>–<lpage>296</lpage>.</mixed-citation></ref><ref id="B9"><mixed-citation xmlns:xlink="http://www.w3.org/1999/xlink" xlink:type="simple"><person-group><name name-style="western"><surname>Hong</surname><given-names>DY</given-names></name><name name-style="western"><surname>Yang</surname><given-names>HB</given-names></name><name name-style="western"><surname>Jin</surname><given-names>CL</given-names></name><name name-style="western"><surname>Holmgren</surname><given-names>NH</given-names></name></person-group> (<year>1998</year>) <source><tp:taxon-name><tp:taxon-name-part taxon-name-part-type="family">Scrophulariaceae</tp:taxon-name-part></tp:taxon-name>. In: Wu ZY, Raven PH (Eds) Flora of China, Vol. 18.</source><publisher-name>Science Press</publisher-name>, <publisher-loc>Beijing</publisher-loc>, <size units="page">212 pp</size>.</mixed-citation></ref></ref-list></tp:taxon-treatment>
